# Supplementary material for: Temporally replicated DNA methylation patterns in great tit using reduced representation bisulfite sequencing
Source: Sci Data. 2019 Jul 24;6:136. doi: 10.1038/s41597-019-0136-0 (PMC6656709; doi:10.1038/s41597-019-0136-0)
Supplement: Supplementary file 1 — Download metadata file [file 41597_2019_136_MOESM1_ESM.zip]

Archive with 3 entries (3 files):
- a_Makinen381C_assay.txt
- s_Makinen381C_study.txt
- i_Investigation.txt
