# Supplementary material for: Temporally replicated DNA methylation patterns in great tit using reduced representation bisulfite sequencing
Source: Sci Data. 2019 Jul 24;6:136. doi: 10.1038/s41597-019-0136-0 (PMC6656709; doi:10.1038/s41597-019-0136-0)
Supplement: Supplementary file 1 — Download metadata file [file 41597_2019_136_MOESM1_ESM.zip › a_Makinen381C_assay.txt]

Sample Name	Protocol REF	Parameter Value[instrument]	Parameter Value[manufacturer]	Assay Name	Raw Data File	Comment[Data Repository]	Comment[Data Record Accession]	Comment[Data Record URI]	Protocol REF	Derived Data File	Comment[Data Repository]	Comment[Data Record Accession]	Comment[Data Record URI]
Parus major blood samples	Data analysis	HiSeq 2500	Illumina	SRR6067626	SRX3209919	NCBI Sequence Read Archive	SRX3209919	https://identifiers.org/ncbi/insdc.sra:SRX3209919	Methylation counts and methylation level	SuppleFile_AllIDentifiedRRBSsites_methpropForAllSamples.txt	figshare	doi:10.6084/m9.figshare.c.4511198	https://doi.org/10.6084/m9.figshare.c.4511198
Parus major blood samples	Data analysis	HiSeq 2500	Illumina	SRR6067627	SRX3209918	NCBI Sequence Read Archive	SRX3209918	https://identifiers.org/ncbi/insdc.sra:SRX3209918	Methylation counts and methylation level	SuppleFile_AllIDentifiedRRBSsites_methpropForAllSamples.txt	figshare	doi:10.6084/m9.figshare.c.4511198	https://doi.org/10.6084/m9.figshare.c.4511198
Parus major blood samples	Data analysis	HiSeq 2500	Illumina	SRR6067628	SRX3209917	NCBI Sequence Read Archive	SRX3209917	https://identifiers.org/ncbi/insdc.sra:SRX3209917	Methylation counts and methylation level	SuppleFile_AllIDentifiedRRBSsites_methpropForAllSamples.txt	figshare	doi:10.6084/m9.figshare.c.4511198	https://doi.org/10.6084/m9.figshare.c.4511198
Parus major blood samples	Data analysis	HiSeq 2500	Illumina	SRR6067629	SRX3209916	NCBI Sequence Read Archive	SRX3209916	https://identifiers.org/ncbi/insdc.sra:SRX3209916	Methylation counts and methylation level	SuppleFile_AllIDentifiedRRBSsites_methpropForAllSamples.txt	figshare	doi:10.6084/m9.figshare.c.4511198	https://doi.org/10.6084/m9.figshare.c.4511198
