# Supplementary material for: Temporally replicated DNA methylation patterns in great tit using reduced representation bisulfite sequencing
Source: Sci Data. 2019 Jul 24;6:136. doi: 10.1038/s41597-019-0136-0 (PMC6656709; doi:10.1038/s41597-019-0136-0)
Supplement: Supplementary file 1 — Download metadata file [file 41597_2019_136_MOESM1_ESM.zip › s_Makinen381C_study.txt]

Source Name	Characteristics[organism]	Term Source REF	Term Accession Number	Characteristics[organism part]	Term Source REF	Term Accession Number	Characteristics[environment type]	Term Source REF	Term Accession Number	Protocol REF	Sample Name	Factor Value[experimental condition]
samples from great tit females belonging to a large-scale artificial selection experiment	Parus major	NCBITaxon	NCBITaxon:9157	blood	UBERON	UBERON:0000178	laboratory environment	ENVO	ENVO:01001405	Samples for sequencing	Parus major blood samples	early cold;early warm
