# Supplementary material for: Temporally replicated DNA methylation patterns in great tit using reduced representation bisulfite sequencing
Source: Sci Data. 2019 Jul 24;6:136. doi: 10.1038/s41597-019-0136-0 (PMC6656709; doi:10.1038/s41597-019-0136-0)
Supplement: Supplementary file 1 — Download metadata file [file 41597_2019_136_MOESM1_ESM.zip › i_Investigation.txt]

# Investigation File generated for Scientific Data with Investigation File Authoring Tool version 0.1.0 on 01/07/2019 - This metadata file is CC0
ONTOLOGY SOURCE REFERENCE
Term Source Name	NCBITaxon	UBERON	ENVO	OBI	XCO	EFO	ERO
Term Source File	http://data.bioontology.org/ontologies/NCBITAXON	http://data.bioontology.org/ontologies/UBERON	http://data.bioontology.org/ontologies/ENVO	http://data.bioontology.org/ontologies/OBI	http://data.bioontology.org/ontologies/XCO	http://data.bioontology.org/ontologies/EFO	http://data.bioontology.org/ontologies/ERO
Term Source Version	2016AB	releases/2014-06-15		2014-08-18	4.18	3.7.0	2013-08-02
Term Source Description	National Center for Biotechnology Information (NCBI) Organismal Classification	Uber Anatomy Ontology	Environment Ontology	Ontology for Biomedical Investigations	Experimental Conditions Ontology	Experimental Factor Ontology	Eagle-I Research Resource Ontology
INVESTIGATION
Investigation Identifier
Investigation Title
Investigation Description
Investigation Submission Date
Investigation Public Release Date
INVESTIGATION PUBLICATIONS
Investigation PubMed ID
Investigation Publication DOI
Investigation Publication Author List
Investigation Publication Title
Investigation Publication Status
Investigation Publication Status Term Accession Number
Investigation Publication Status Term Source REF
INVESTIGATION CONTACTS
Investigation Person Last Name
Investigation Person Mid Initials
Investigation Person First Name
Investigation Person Address
Investigation Person Phone
Investigation Person Fax
Investigation Person Email
Investigation Person Affiliation
Investigation Person Roles
Investigation Person Roles Term Accession Number
Investigation Person Roles Term Source REF
STUDY
Study Identifier	10.1038/s41597-019-0136-0
Study Title	Temporally replicated DNA methylation patterns in great tit using reduced representation bisulfite sequencing
Study Submission Date	24/07/2018
Study Public Release Date	29/07/2019
Study Description	https://www.nature.com/articles/s41597-019-0136-0
Study File Name	s_Makinen381C_study.txt
Comment[Subject Keywords]	""
Comment[Manuscript Licence]	CC BY-4.0
Comment[Experimental Metadata Licence]	CC0
Comment[Supplementary Information File Name]
Comment[Supplementary Information File Type]
Comment[Supplementary Information File URL]
Comment[Data Repository]	figshare;NCBI Sequence Read Archive;NCBI Sequence Read Archive;NCBI Sequence Read Archive;NCBI Sequence Read Archive
Comment[Data Record Accession]	doi:10.6084/m9.figshare.c.4511198;SRX3209916;SRX3209917;SRX3209918;SRX3209919
Comment[Data Record URI]	https://doi.org/10.6084/m9.figshare.c.4511198;https://identifiers.org/ncbi/insdc.sra:SRX3209916;https://identifiers.org/ncbi/insdc.sra:SRX3209917;https://identifiers.org/ncbi/insdc.sra:SRX3209918;https://identifiers.org/ncbi/insdc.sra:SRX3209919
STUDY DESIGN DESCRIPTORS
Study Design Type	DNA methylation profiling by high throughput sequencing design	time series design	parallel group design
Study Design Type Term Accession Number	OBI:0001435	OBI:0500020	OBI:0500006
Study Design Type Term Source REF	OBI	OBI	OBI
STUDY PUBLICATIONS
Study PubMed ID	""
Study Publication DOI	doi:10.1111/1365-2435.13360
Study Publication Author List	""
Study Publication Title	""
Study Publication Status	published
Study Publication Status Term Accession Number	
Study Publication Status Term Source REF	
STUDY FACTORS
Study Factor Name	experimental condition
Study Factor Type	experimental condition
Study Factor Type Term Accession Number	XCO:0000000
Study Factor Type Term Source REF	XCO
STUDY ASSAYS
Study Assay Measurement Type	DNA methylation
Study Assay Measurement Type Term Accession Number	GO:0006306
Study Assay Measurement Type Term Source REF	EFO
Study Assay Technology Type	reduced representation bisulfite sequencing assay
Study Assay Technology Type Term Accession Number	OBI:0001862
Study Assay Technology Type Term Source REF	OBI
Study Assay Technology Platform	instrument;manufacturer
Study Assay File Name	a_Makinen381C_assay.txt
STUDY PROTOCOLS
Study Protocol Name	Samples for sequencing	Data analysis	Methylation counts and methylation level
Study Protocol Type	sample collection protocol	data analysis	methylation analysis
Study Protocol Type Term Accession Number	http://www.ebi.ac.uk/efo/EFO_0005518	ERO:0001309	ERO:0001644
Study Protocol Type Term Source REF	EFO	ERO	ERO
Study Protocol Description			
Study Protocol URI	""	""	""
Study Protocol Version			
Study Protocol Parameters Name	""	instrument;manufacturer	""
Study Protocol Parameters Name Term Accession Number	""	""	""
Study Protocol Parameters Name Term Source REF	""	""	""
Study Protocol Components Name	""	""	""
Study Protocol Components Type	""	""	""
Study Protocol Components Type Term Accession Number	""	""	""
Study Protocol Components Type Term Source REF	""	""	""
STUDY CONTACTS
Study Person Last Name	Mäkinen	Viitaniemi	Visser	Verhagen	Oers	Husby
Study Person First Name	Hannu	Heidi M.	Marcel E.	Irene	Kees	Arild
Study Person Mid Initials
Study Person Email	hannu.makinen@ebc.uu.se	""	""	""	""	arild.husby@ebc.uu.se
Study Person Phone
Study Person Fax
Study Person Address
Study Person Affiliation	Organismal and Evolutionary Biology Research Programme, University of Helsinki, Helsinki, Finland	Organismal and Evolutionary Biology Research Programme, University of Helsinki, Helsinki, Finland	Department of Animal Ecology, Netherlands Institute of Ecology (NIOO-KNAW), Wageningen, The Netherlands	Department of Animal Ecology, Netherlands Institute of Ecology (NIOO-KNAW), Wageningen, The Netherlands	Department of Animal Ecology, Netherlands Institute of Ecology (NIOO-KNAW), Wageningen, The Netherlands	Organismal and Evolutionary Biology Research Programme, University of Helsinki, Helsinki, Finland
Study Person Roles
Study Person Roles Term Accession Number
Study Person Roles Term Source REF
Comment[Study Person ORCID]	""	""	0000-0002-1456-1939	""	""	""
Comment[Funder]
Comment[FundRef ID]
Comment[Funder Term Source REF]
Comment[Grant Identifier]
